# Supplementary material for: A high‐quality Brassica napus genome reveals expansion of transposable elements, subgenome evolution and disease resistance
Source: Plant Biotechnol J. 2020 Nov 20;19(3):615–30. doi: 10.1111/pbi.13493 (PMC7955885; doi:10.1111/pbi.13493)
Supplement: Supplementary file 4 — Tables S1 Sequencing data used for the ZS11_PB genome assembly. Tables S2 Summary of the transcriptomes and their mapping rate on the ZS11_PB genome assembly. Tables S3 Statistics of the genome assembly. Tables S4 Distribution of the chromosome length and gene numbers. Tables S5 Assessment of ZS11_PB genome assemblies based on Illumina short reads. Tables S6 BUSCO analysis of different genomes. Tables S7 CEGMA analysis of genome assemblies. Tables S8 Statistics of mapping the full‐length transcriptome data to ZS11_PB genome assembly using GMAP. Tables S9 Summary of repeat annotation. Tables S10 Summary of the chromosome length and the centromeric repeats in ZS11_PB genome. Tables S11 The total number and length of different aged LTR‐RTs located in centromere regions. Tables S12 BUSCO analysis of transcriptome based on different RNA‐seq assembled strategies. Tables S13 The comparison of TE‐related genes between ZS11_PB, ZS11_NGS and Darmor‐bzh. Tables S14 Functional annotation of protein‐coding genes of ZS11_PB genome. Tables S15 Some of the ortholog genes between ZS11_PB and parent genome (B. rapa and B. oleracea). Tables S16 Top 20 of GO terms (Biological Process) and KEGG enrichment analysis in the A and C subgenome of ZS11_PB genome. Tables S17a The NLR genes in B. napus cultivar 'ZS11_PB'. Tables S17b Distribution of the NLR genes in ZS11_PB. Tables S18 List of the paired NLR genes in ZS11_PB genome. Tables S19 The summary of SNPs annotation using snpEff. Tables S20a Summary of selective sweeps between the three ecotypes of B. napus (The top 1% of FST). Tables S20b The distribution of selective sweeps between the three ecotypes of B. napus based on ZS11_PB genome (The intersect with the top 5% of FST and π ratio). Tables S21a Top 20 of KEGG enrichment analysis within selective regions between different ecotypes of B. napus. Tables S21b The ortholog genes within selective regions between A. thaliana and ZS11_PB. Tables S22 The identified QTL regions against three [file PBI-19-615-s004.xlsx]

## Sheet: Table S1
Table S1: Sequencing data used for the ZS11_PB genome assembly.
Libraries	Insert size (bp)	Raw data (Gb)	Read length (bp)	Sequence coverage (X)
Illumina Paired-end	200 bp	73.3	150 bp	61
PacBio Suquel	20 kb	128	9-14 kb	100
Hi-C	200 bp	121.8	150 bp	100
Total	-	323.1	-	261

## Sheet: Table S2
Table S2: Summary of the transcriptomes and their mapping rate on the ZS11_PB genome assembly.
Tissue	Repeats	Total Paired Reads Number	Mapped Reads Number	Mapping Rate (%)
Bud	1	28952605	27577356	95.25
	2	27739867	26211400	94.49
	3	28268298	26340400	93.18
Root	1	27665194	26381529	95.36
	2	28214843	26739207	94.77
	3	27903685	26480597	94.9
Leaf	1	53973407	52705032	97.65
	2	66983584	65369280	97.59
	3	68754995	67139253	97.65
Callus	1	27632312	26073850	94.36
	2	28549461	27327544	95.72
	3	28206755	26923348	95.45
Silique	1	27442931	25527414	93.02
	2	27147674	25163179	92.69
	3	27542893	25468913	92.47

## Sheet: Table S3
Table S3: Statistics of the genome assembly.
	ZS11_PB (Initial)	ZS11_PB		ZS11_NGS		Darmor-bzh		Tapidor		NY7
	Polished contig	Contig	Scaffold	Contig	Scaffold	Contig	Scaffold	Contig	Scaffold	Contig	Scaffold
Total length (bp)	921120955	921131225	921538825	910899039	976245903	738349300	850292103	602891639	636323668	962556344	993775407
Longest (bp)	12070972	12053436	76295932	504945	80379029	349037	80671874	38239	55243196	694982	83336846
Total number	2404	4035	1403	34434	1471	44643	41	308355	20	40319	9167
N50 length (bp)	1694455	1644119	53202368	55458	45944923	37901	38829317	3430	34070320	68986	54505921
N50 number	155	160	8	4870	9	5477	9	51872	8	4126	8
Min length (bp)	7727	108	1000	101	1001	138	1481564	100	8497057	100	1930
Mean length (bp)	383161	228285	656834	26453	663623	16538	20738831	1955	31816183	23873	108407
GC content	0.369	0.369	0.369	0.365	0.365	0.361	0.361	0.357	0.358	0.363	0.363
Note:	Contig with different length were sorted from long to short, and N50 represent the shortest contig length at the 50% of the total genome length.
	Contig N50 number represent the total contig number when the summed length reach haft of the total genome length.

## Sheet: Table S4
Table S4: Distribution of the chromosome length and gene numbers.
Chromosome	Chromosome Length		Gene Numbers
	ZS11_NGS/bp (Non-N size/Mb)	ZS11_PB/bp (Non-N size/Mb)	ZS11_NGS	ZS11_PB
A01	35,822,559 (33.72)	34,045,046 (34.03)	4452	4592
A02	35,332,830 (33.46)	33,415,706 (33.41)	4569	4541
A03	49,139,117 (46.46)	40,903,466 (40.89)	6820	6309
A04	23,556,786 (22.16)	22,827,058 (22.82)	2723	3218
A05	31,473,442 (29.70)	29,746,195 (29.73)	3751	4216
A06	36,080,978 (34.17)	29,632,354 (29.62)	4556	4329
A07	27,426,920 (25.95)	30,114,389 (30.11)	3470	4295
A08	27,741,901 (26.17)	23,213,989 (23.21)	3176	3366
A09	45,944,923 (43.39)	44,539,044 (44.53)	5757	6311
A10	22,217,278 (21.00)	22,199,805 (22.19)	3142	3196
Total A subgenome	334,736,734 (316.19)	310,637,052 (310.54)	42416	44373
C01	50,776,417 (46.74)	54,641,295 (54.62)	4551	6105
C02	68,396,429 (63.11)	65,217,261 (65.20)	6113	6807
C03	80,379,029 (75.00)	76,295,932 (76.28)	8758	9087
C04	70,552,672 (65.14)	67,044,612 (67.03)	6643	7368
C05	44,144,641 (40.99)	55,594,477 (55.59)	4798	6292
C06	45,505,715 (41.93)	50,178,490 (50.16)	4348	5392
C07	62,442,587 (57.89)	59,103,752 (59.08)	6085	6437
C08	46,347,054 (43.28)	53,202,368 (53.19)	5053	6217
C09	51,699,379 (47.44)	66,248,907 (66.23)	4693	7364
Total C subgenome	520,243,923 (481.51)	547,527,094 (574.38)	51042	61069
Unmap	121,265,246 (113.20)	63,374,679 (36.21)	8484	617
Total	976,245,903 (910.90)	921,538,825 (921.13)	101942	106059

## Sheet: Table S5
Table S5: Assessment of ZS11_PB genome assemblies based on Illumina short reads.
	Numbers	Percentage
Total reads	489075514	1
Mapped reads	487344002	0.9965
Paired reads	488669234	0.9992
Properly paired	481282416	0.9849
Singletons	1188456	0.0024

## Sheet: Table S6
Table S6: BUSCO analysis of different genomes.
	ZS11_PB		ZS11_NGS		Darmor-bzh		Tapidor		NY7
	Number	Percentage	Number	Percentage	Number	Percentage	Number	Percentage	Number	Percentage
Genome assembly
Complete BUSCOs (C)	1416	0.983	1412	0.98	1406	0.976	1365	0.947917	1416	0.983
Complete and single-copy BUSCOs (S)	179	0.124	313	0.217	192	0.133	647	0.449306	295	0.204861
Complete and duplicated BUSCOs (D)	1237	0.859	1099	0.763	1214	0.843	718	0.498611	1121	0.778472
Fragmented BUSCOs (F)	7	0.005	7	0.005	10	0.007	28	0.0194444	6	0.00416667
Missing BUSCOs (M)	17	0.012	21	0.015	24	0.017	47	0.0326389	18	0.0125
Protein-coding genes
Complete BUSCOs (C)	1424	0.989	1419	0.985	1401	0.973	1236	0.858333	1389	0.964583
Complete and single-copy BUSCOs (S)	209	0.145	177	0.123	115	0.08	501	0.347917	150	0.104167
Complete and duplicated BUSCOs (D)	1303	0.905	1242	0.863	1286	0.893	735	0.510417	1239	0.860417
Fragmented BUSCOs (F)	9	0.006	10	0.007	9	0.006	91	0.0631944	8	0.00555556
Missing BUSCOs (M)	7	0.005	11	0.008	30	0.021	113	0.0784722	43	0.0298611

## Sheet: Table S7
Table S7: CEGMA analysis of genome assemblies.
	ZS11_NGS			ZS11_PB			Darmor-bzh			Tapidor			NY7
	Protein1	Percentage2	Ortholog3	Protein	Percentage	Ortholog	Protein	Percentage	Ortholog	Protein	Percentage	Ortholog	Protein	Percentage	Ortholog
Complete	247	0.996	0.9838	248	1	0.9839	247	0.996	0.9717	244	0.9839	0.9303	248	1	0.9839
Note:	1 means the number of 248 CEGs in genome.
	2 means the percentage of 248 CEGs present in genome.
	3 means the percentage of detected CEGs that have more than 1 ortholog.
	CEGs: ultra-conserved core eukaryotic genes

## Sheet: Table S8
Table S8: Statistics of mapping the full-length transcriptome data to ZS11_PB genome assembly using GMAP.
	Full Length Non-Chimeric Reads	Non-redundant Reads	ZS11_NGS		ZS11_PB
			Mapping Number	Percentage	Mapping Number	Percentage
Isoseq	941323	278689	275790	0.9896	275970	0.9902

## Sheet: Table S9
Table S9: Summary of repeat annotation.
			Number			Length (Mb)			Percent of assembled genome (%)
			ZS11_PB	ZS11_NGS	Darmor-bzh	ZS11_PB	ZS11_NGS	Darmor-bzh	ZS11_PB	ZS11_NGS	Darmor-bzh
Total repeat fraction			1050050	1157891	962595	569.746	449.789	342.337	61.83	46.07	40.26
Class I: Retroelement			427826	479125	396024	285.185	258.649	196.358	30.95	26.49	23.09
	LTR Retrotransposon		238245	245300	194999	212.492	174.199	123.688	23.06	17.84	14.55
		Ty1/Copia	66638	63021	48228	74.8569	52.8375	34.7593	8.12	5.41	4.09
		Ty3/Gypsy	98252	109059	80349	104.13	91.7673	64.8193	11.3	9.4	7.62
		Other	73355	73220	66422	33.5051	29.5945	24.1093	3.64	3.03	2.84
	non-LTR Retrotransposon		132704	169064	145245	58.843	70.0765	60.0618	6.39	7.18	7.06
		LINE	99748	132656	115823	54.0925	64.8969	56.0148	5.87	6.65	6.59
		SINE	32956	36408	29422	4.75045	5.17953	4.04705	0.52	0.53	0.48
	Unclassified retroelement		56877	64761	55780	13.8502	14.3734	12.6087	1.5	1.47	1.48
Class II: DNA Transposon			319556	363677	298186	151.074	136.781	102.718	16.39	14.01	12.08
	CMC		25151	27097	23842	34.5813	25.6414	18.2767	3.75	2.63	2.15
	hAT		52888	60223	55264	18.8926	19.1151	17.4903	2.05	1.96	2.06
	Mutator		27047	26805	23239	13.4395	12.4936	8.19337	1.46	1.28	0.96
	Tc1/Mariner		22657	21462	16387	4.8929	4.63388	3.80695	0.53	0.47	0.45
	PIF/Harbinger		22971	25571	22168	7.75639	9.87642	7.10625	0.84	1.01	0.84
	Other		146185	181057	140899	66.6186	60.3867	44.0378	7.23	6.19	5.18
	Helitron		9851	8675	4275	5.4743	3.14955	2.02672	0.59	0.32	0.24
Tandem Repeats			292066	290844	235500	67.3076	59.7319	49.7843	7.3	6.12	5.85
Unkown			24419	29716	25755	7.34729	8.61598	7.30006	0.8	0.88	0.86

## Sheet: Table S10
Table S10: Summary of the chromosome length and the centromeric repeats in ZS11_PB genome.
Chromosome	Chromosome length (bp)			Centromeric arrays in ZS11_PB
	B. rapa + B. oleracea	Darmor-bzh	ZS11_PB	Position	GC content (%)
					(Centromeric/Chromosome)
A01	28.61	23.27	34.05	17.1-18.49 (1.39 Mb)	44/35.8
A02	27.85	24.79	33.42	18.86-21.98 (3.12 Mb)	39.3/35.1
A03	31.72	29.77	40.9	33.41-35.49 (2.08 Mb)	37.2/36.2
A04	18.97	19.15	22.83	7.2-7.46 (0.26 Mb)	34/34.6
A05	23.94	23.07	29.75	16.77-17.93 (1.16 Mb)	39.4/35.4
A06	26.27	24.4	29.63	15.08-15.52 (0.44 Mb)	36.2/35.7
A07	22.59	24.01	30.11	4.36-7.57 (3.21 Mb)	34.2/35.4
A08	21.59	18.96	23.21	6.55-7.29 (0.73 Mb)	35/35.4
A09	37.12	33.87	44.54	21.17-21.93 (0.76 Mb)	33.3/35.3
A10	17.59	17.4	22.2	5.45-7.99 (2.55 Mb)	36.3/36.7
C01	43.76	38.83	54.64	29.26-31.68 (2.42 Mb)	38.2/36.9
C02	52.89	46.22	65.22	40.46-42.67 (2.21 Mb)	38.9/36.8
C03	64.98	60.57	76.3	46.96-50.35 (3.4 Mb)	37.2/36.5
C04	53.72	48.93	67.04	22.42-24.27 (1.85 Mb)	36.6/36.4
C05	46.9	43.19	55.59	31.6-32.82 (1.22 Mb)	35.4/37.1
C06	39.82	37.23	50.18	13.11-14.08 (0.97 Mb)	36.7/36.9
C07	48.37	44.77	59.1	13.08-15.75 (2.67 Mb)	40.8/37
C08	41.76	38.48	53.2	13.56-15.3 (1.74 Mb)	37.6/37.2
C09	54.68	48.51	66.25	32.32-35.37 (3.05 Mb)	35.7/36.6

[truncated: 18 more sheets: Table S11, Table S12, Table S13, Table S15, Table S14, Table S16, Table S17a, Table S17b, Table S18, Table S19, Table S20, Table S21a, Tablse S21b, Table S22, Table S23, Table S24, Table S25, Table S26]
